# Supplementary material for: Enhanced Protein Damage Clearance Induces Broad Drug Resistance in Multitype of Cancers Revealed by an Evolution Drug‐Resistant Model and Genome‐Wide siRNA Screening
Source: Adv Sci (Weinh). 2020 Oct 11;7(23):2001914. doi: 10.1002/advs.202001914 (PMC7709997; doi:10.1002/advs.202001914)
Supplement: Supplementary file 2 — Supplemental Table1 [file ADVS-7-2001914-s002.xlsx]

## Sheet: Sheet1
Symbol	gene_name	zscore
NXF1	nuclear RNA export factor 1	7.4368
CHMP2A	charged multivesicular body protein 2A	7.03485
RRM1	ribonucleotide reductase catalytic subunit M1	6.94724
EIF4A3	eukaryotic translation initiation factor 4A3	6.7865
BCL2L1	BCL2 like 1	6.72223
RBM8A	RNA binding motif protein 8A	6.65584
PSMD8	proteasome 26S subunit, non-ATPase 8	6.56509
PSMD1	proteasome 26S subunit, non-ATPase 1	6.52737
PSMD11	proteasome 26S subunit, non-ATPase 11	6.3844
COPA	coatomer protein complex subunit alpha	6.1489
PSMD3	proteasome 26S subunit, non-ATPase 3	6.12245
CHMP4B	charged multivesicular body protein 4B	6.06086
PSMC4	proteasome 26S subunit, ATPase 4	6.02611
POLR2A	RNA polymerase II subunit A	6.00764
COPB2	coatomer protein complex subunit beta 2	5.9776
UBC	ubiquitin C	5.89408
PCF11	PCF11, cleavage and polyadenylation factor subunit	5.85452
CHEK1	checkpoint kinase 1	5.68872
COPZ1	coatomer protein complex subunit zeta 1	5.62941
COPB1	coatomer protein complex subunit beta 1	5.50509
PSMC5	proteasome 26S subunit, ATPase 5	5.45455
PSMD6	proteasome 26S subunit, non-ATPase 6	5.25058
SF3B1	splicing factor 3b subunit 1	5.16713
COPG	Coatomer Protein Complex Subunit Gamma 1	5.16618
PSMA4	proteasome subunit alpha 4	5.13078
PSMD7	proteasome 26S subunit, non-ATPase 7	5.00754
PSMC1	proteasome 26S subunit, ATPase 1	4.99537
ARCN1	archain 1	4.89804
ALDOA	aldolase, fructose-bisphosphate A	4.76994
PSMC6	proteasome 26S subunit, ATPase 6	4.75919
SF3A1	splicing factor 3a subunit 1	4.69759
SON	SON DNA binding protein	4.65129
SLU7	SLU7 homolog, splicing factor	4.61973
PSMA1	proteasome subunit alpha 1	4.58334
FAM134C	Reticulophagy Regulator Family Member 3	4.51521
PSMA3	proteasome subunit alpha 3	4.49428
RRM2	ribonucleotide reductase regulatory subunit M2	4.44479
SLC7A11	solute carrier family 7 member 11	4.39633
RAN	RAN, member RAS oncogene family	4.38907
KIAA1128	Coiled-Coil Serine Rich Protein	4.3829
SLC38A10	solute carrier family 38 member 10	4.32342
PSMC3	proteasome 26S subunit, ATPase 3	4.28635
MAPT	microtubule associated protein tau	4.27105
WEE1	WEE1 G2 checkpoint kinase	4.24459
PSMD12	proteasome 26S subunit, non-ATPase 12	4.12268
