# Supplementary material for: Enhanced Protein Damage Clearance Induces Broad Drug Resistance in Multitype of Cancers Revealed by an Evolution Drug‐Resistant Model and Genome‐Wide siRNA Screening
Source: Adv Sci (Weinh). 2020 Oct 11;7(23):2001914. doi: 10.1002/advs.202001914 (PMC7709997; doi:10.1002/advs.202001914)
Supplement: Supplementary file 3 — Supplemental Table 2 [file ADVS-7-2001914-s003.xlsx]

## Sheet: Sheet1
Gene	Name_genes	Zscore
ZNF497	zinc finger protein 497	-8.10347
TCEB2	Elongin B	-6.3173
HSPA13	heat shock protein family A (Hsp70) member 13	-6.26826
RNF5	ring finger protein 5	-6.15797
USF1	upstream transcription factor 1	-6.02815
POU3F3	POU class 3 homeobox 3	-5.77694
CALB2	calbindin 2	-5.75475
DNAJA3	DnaJ heat shock protein family (Hsp40) member A3	-5.68272
ZNF267	zinc finger protein 267	-5.42173
NDUFS1	NADH:ubiquinone oxidoreductase core subunit S1	-5.40208
MRPL30	mitochondrial ribosomal protein L30	-5.15013
EMID2	Collagen Type XXVI Alpha 1 Chain	-5.10611
CLDN7	claudin 7	-5.03005
CLN3	CLN3, battenin	-5.01659
NDUFB1	NADH:ubiquinone oxidoreductase subunit B1	-4.98
ZNF160	zinc finger protein 160	-4.89714
DACH2	dachshund family transcription factor 2	-4.8126
NDUFS3	NADH:ubiquinone oxidoreductase core subunit S3	-4.80104
TSPYL2	TSPY like 2	-4.72936
NDUFA2	NADH:ubiquinone oxidoreductase subunit A2	-4.6187
TEAD4	TEA domain transcription factor 4	-4.5783
KLF10	Kruppel like factor 10	-4.56479
NDUFS2	NADH:ubiquinone oxidoreductase core subunit S2	-4.55067
UNQ2541	Lipocalin 15	-4.55003
ZNF780B	zinc finger protein 780B	-4.51076
NACA	nascent polypeptide associated complex subunit alpha	-4.43817
NDUFA6	NADH:ubiquinone oxidoreductase subunit A6	-4.39179
ZNF420	zinc finger protein 420	-4.37851
HSPA9	heat shock protein family A (Hsp70) member 9	-4.36935
TARP	TCR gamma alternate reading frame protein	-4.34158
KCTD12	potassium channel tetramerization domain containing 12	-4.3227
ZNF92	zinc finger protein 92	-4.2601
NDUFAB1	NADH:ubiquinone oxidoreductase subunit AB1	-4.21322
ZNRF2	zinc and ring finger 2	-4.17506
AFF3	AF4/FMR2 family member 3	-4.17181
NDUFB9	NADH:ubiquinone oxidoreductase subunit B9	-4.15998
DNAJC5G	DnaJ heat shock protein family (Hsp40) member C5 gamma	-4.13637
ETV4	ETS variant 4	-4.10504
ZNF280A	zinc finger protein 280A	-4.09369
UTX	Lysine Demethylase 6A	-4.04898
MRPL3	mitochondrial ribosomal protein L3	-4.04562
NDUFB5	NADH:ubiquinone oxidoreductase subunit B5	-4.00036
ZIC2	Zic family member 2	-3.97802
PSMD4	proteasome 26S subunit, non-ATPase 4	-3.97269
AP3B2	adaptor related protein complex 3 subunit beta 2	-3.90358
USH2A	usherin	-3.89672
BGLAP	bone gamma-carboxyglutamate protein	-3.83365
HSPD1	heat shock protein family D (Hsp60) member 1	-3.77825
CLDN4	claudin 4	-3.74948
SF3A2	splicing factor 3a subunit 2	-3.6786
FPGS	folylpolyglutamate synthase	-3.65366
DNAJC5B	DnaJ heat shock protein family (Hsp40) member C5 beta	-3.64914
ING2	inhibitor of growth family member 2	-3.62557
IGSF1	immunoglobulin superfamily member 1	-3.62333
ZFP3	ZFP3 zinc finger protein	-3.61798
MNDA	myeloid cell nuclear differentiation antigen	-3.59665
RUNX1T1	RUNX1 translocation partner 1	-3.53643
MRPL35	mitochondrial ribosomal protein L35	-3.50707
NDUFV1	NADH:ubiquinone oxidoreductase core subunit V1	-3.4676
ZP3	zona pellucida glycoprotein 3	-3.43091
MTHFD2	methylenetetrahydrofolate dehydrogenase (NADP+ dependent) 2, methenyltetrahydrofolate cyclohydrolase	-3.41679
DNAJC24	DnaJ heat shock protein family (Hsp40) member C24	-3.3845
FHL1	four and a half LIM domains 1	-3.32029
PLRG1	pleiotropic regulator 1	-3.26541
ZNF765	zinc finger protein 765	-3.23382
ZFY	zinc finger protein Y-linked	-3.22943
HSPA5	heat shock protein family A (Hsp70) member 5	-3.22604
SYT12	synaptotagmin 12	-3.20393
NPTXR	neuronal pentraxin receptor	-3.18846
HCLS1	hematopoietic cell-specific Lyn substrate 1	-3.14311
GRHL1	grainyhead like transcription factor 1	-3.13124
SMAD6	SMAD family member 6	-3.11495
NUF2	NDC80 kinetochore complex component NUF2	-3.09583
ZFP82	ZFP82 zinc finger protein	-3.06591
SAP30BP	SAP30 binding protein	-3.02116
NEUROG2	neurogenin 2	-2.97335
SF3B4	splicing factor 3b subunit 4	-2.97188
JMJD1C	jumonji domain containing 1C	-2.96076
SLC32A1	solute carrier family 32 member 1	-2.94981
ZNF550	zinc finger protein 550	-2.92793
TEAD2	TEA domain transcription factor 2	-2.92741
POLR2D	RNA polymerase II subunit D	-2.91283
CCT3	chaperonin containing TCP1 subunit 3	-2.89408
SNX6	sorting nexin 6	-2.86128
PLAGL2	PLAG1 like zinc finger 2	-2.84982
PEF1	penta-EF-hand domain containing 1	-2.81813
PDCD2	programmed cell death 2	-2.77025
SMAD9	SMAD family member 9	-2.76671
GAPDH	glyceraldehyde-3-phosphate dehydrogenase	-2.75957
HLA-DQB1	major histocompatibility complex, class II, DQ beta 1	-2.75514
PSMB2	proteasome subunit beta 2	-2.73741
NPNT	nephronectin	-2.71414
OTOF	otoferlin	-2.70674
TSPAN6	tetraspanin 6	-2.69227
CALML6	calmodulin like 6	-2.6577
ZFX	zinc finger protein X-linked	-2.64988
ZEB1	zinc finger E-box binding homeobox 1	-2.62882
SLC12A5	solute carrier family 12 member 5	-2.6122
RAB6B	RAB6B, member RAS oncogene family	-2.58564
CCT5	chaperonin containing TCP1 subunit 5	-2.57464
POU4F3	POU class 4 homeobox 3	-2.57112
SP8	Sp8 transcription factor	-2.55268
LRBA	LPS responsive beige-like anchor protein	-2.51879
ING1	inhibitor of growth family member 1	-2.51514
