# Supplementary material for: Enhanced Protein Damage Clearance Induces Broad Drug Resistance in Multitype of Cancers Revealed by an Evolution Drug‐Resistant Model and Genome‐Wide siRNA Screening
Source: Adv Sci (Weinh). 2020 Oct 11;7(23):2001914. doi: 10.1002/advs.202001914 (PMC7709997; doi:10.1002/advs.202001914)
Supplement: Supplementary file 4 — Supplemental Table 3 [file ADVS-7-2001914-s004.xlsx]

## Sheet: sheet1
Drug Name	Approved (investigated)	IC50_231	IC50_R3	IC50_R3_Bort
Cytarabine	leukemia, antiviral and immunosuppressant	2.086	100	8.746
Temsirolimus	renal cell carcinoma	2.778	100	85.45
Artemether	Malaria, HIV, brain cumor	4.483	100	3.746
Mechlorethamine	Cutaneous T-cell lymphoma (CTCL)	4.667	100	1.125
Diethylstilbestrol	Prostate cancer	4.954	100	3.606
Axitinib	Renal cell carcinoma	5.161	100	14.16
Atazanavir	Antiviral	5.463	100	68.55
DAPT		5.748	100	2.587
Amuvatinib	Small cell lung cancer, lymphoma	5.993	100	20.71
Busulfan	Chronic myeloid leukemia	6	100	7.642
Fulvestrant	breast cancer	6.413	100	3.601
Regorafenib	colorectal cancer, gastrointestinal stromal tumour	6.64	100	2.422
Arsenic Trioxide	leukemia	7.088	100	2.919
Abiraterone	Prostate cancer	7.172	100	8.111
Cisplatin	Testicular and ovarian cancer	10.08	100	1.556
Eltrombopag	Thrombocytopenia	10.62	100	1.36
Everolimus	Breast cancer, pancreatic neuroendocrine tumor, renal cell carcinoma	10.71	100	13.09
Phenylbutazone	anti-inflammatory	13.16	100	0.5689
Doxifluridine	Colorectal cancer	14.14	100	2.098
Olaparib	Ovarian cancer	14.68	100	2.795
Bleomycin	Hodgkin's disease, non-Hodgkin's disease, testicular cancer, ovarian cancer, and cervical cancer	17.35	100	0.4912
Flunarizine	anticonvulsant	18.17	100	2.218
Paclitaxel	breast, pancreatic, and non-small cell lung cancer	0.1717	79.31	100
Fludarabine	leukemia and lymphoma	14.13	61.04	0.5898
Etoposide	Testicular cancer, small cell lung cancer, lymphoma, non-lymphocytic leukemia, glioblastoma multiforme	0.7642	45.94	2.737
Ancitabine	Melanoma	1.214	38.91	9.484
Dacarbazine	Melanoma	1.353	38.72	5.613
Clofarabine	Acute lymphoblastic leukaemia	0.2434	37.24	4.485
Carmofur	Breast cancer, colorectal cancer	6.319	29.45	1.863
Adrucil	Colon, esophageal, gastric, rectum, breast, biliary tract, stomach, head and neck, cervical, pancreas, renal cell, and carcinoid	3.592	28.47	9.366
Cladribine	Hairy cell leukemia	0.2175	26.27	0.8702
Azacitidine	Myelomonocytic leukemia	2.607	22.28	21.61
Saracatinib	Breast cancer, prostate cancer, lymphangioleiomyomatosis	1.733	21.56	16.48
Abitrexate	Gestational choriocarcinoma, chorioadenoma destruens, hydatidiform mole, meningeal leukemia, breast cancer, epidermoid cancers of the head and neck, cutaneous T cell lymphoma, lung cancer	2.954	21.07	25
Cantharidin	Dermatologic disorder	4.091	13.02	1
Bosutinib	Chronic myelogenous leukemia	5.031	12.37	5.972
Mercaptopurine	acute lymphocytic leukemia, Crohn's disease, and ulcerative colitis, immunosuppressant	2.536	9.079	4.985
Irinotecan	Colorectal cancer, small cell lung cancer	2.943	5.859	0.0781
2-Methoxyestradiol	Breast, ovarian cancer	0.792	5.635	15.03
Vincristine	acute leukaemia, malignant lymphoma, Hodgkin’s disease, acute erythraemia, and acute panmyelosis	0.006932	5.065	9.408
Imatinib	chronic myelogenous leukemia	19.95	18.71	2.422
Zoledronic	Postmenopausal osteoporosis	9.965	14.66	6.465
10-Dab	Prostate cancer	10.35	13.73	10.4
Afatinib	Non-small cell lung cancer	14.56	13.16	5.909
Chloroquine	antimalarial	4.374	7.655	2.693
Vandetanib	Medullary thyroid cancer	5.681	6.785	2.644
Irinotecan	Colorectal cancer, small cell lung cancer	2.943	5.859	0.0781
Cepharanthine	antiinflammatory and antineoplastic	6.531	5.101	1.321
Sunitinib	renal cell carcinoma (RCC), gastrointestinal stromal tumor, pancreatic neuroendocrine tumors	3.284	4.977	2.086
Dovitinib	Gastrointestinal stromal tumor, renal cell carcinoma	4.388	4.801	4.544
Neratinib	Breast cancer, colorectal cancer, non-small cell lung cancer	3.902	4.613	5.59
Danusertib	Chronic myelogenous leukemia, prostate cancer, multiple myeloma	0.2147	4.407	2.977
Topotecan	ovarian cancer, lung cancer, Small cell lung cancer	0.2081	4.35	0.612
Crizotinib	Non-small cell lung carcinoma	0.8331	3.786	1.954
Dacomitinib	non small-cell lung carcinoma, squamous cell arcinoma, head and neck cancer	3.311	3.394	1.251
Floxuridine	Gastrointestinal adenocarcinoma, liver cancer	0.3372	3.105	1.758
Docetaxel	Breast cancer, head and neck cancer, gastric cancer, hormone-refractory prostate cancer and non small-cell lung cancer	2.504	2.289	61.21
Teniposide	acute lymphocytic leukemia	0.2295	2.158	0.6017
Azaguanine-8	Acute leukemia	0.3193	1.852	23.26
Vinorelbine	Breast cancer, non-small cell lung cancer	0.07229	1.357	2.095
Vorinostat	cutaneous T cell lymphoma	0.5418	1.281	0.8812
Ponatinib	chronic myeloid leukemia (CML), acute lymphoblastic leukemia	0.7465	1.13	2.292
Dasatinib	Chronic myelogenous leukemia	0.1508	0.6644	1.23
Doxorubicin	ovarian cancer, multiple myeloma	0.02817	0.4368	0.9428
Mitoxantrone	Breast cancer, acute myeloid leukemia, non-Hodgkin's lymphoma	0.1148	0.265	0.7713
Epirubicin	Breast cancer	0.2162	0.2541	0.5843
Naloxone	opioid overdose	100	20	1.498
Pemetrexed	Pleural mesothelioma, non-small cell lung cancer	100	15.01	1.509
Gemcitabine	Non-small cell lung cancer, pancreatic cancer, bladder cancer, breast cancer	100	7.946	1.517
