# Supplementary material for: Enhanced Protein Damage Clearance Induces Broad Drug Resistance in Multitype of Cancers Revealed by an Evolution Drug‐Resistant Model and Genome‐Wide siRNA Screening
Source: Adv Sci (Weinh). 2020 Oct 11;7(23):2001914. doi: 10.1002/advs.202001914 (PMC7709997; doi:10.1002/advs.202001914)
Supplement: Supplementary file 5 — Supplemental Table 4 [file ADVS-7-2001914-s005.xlsx]

## Sheet: drug_freq
Drugs	Frequency in PubMed
Cisplatin	7666
Doxorubicin	5653
Paclitaxel	3711
Tamoxifen	2114
Etoposide	1999
DAPT	1936
Docetaxel	1865
Vincristine	1747
Gefitinib	1529
Erlotinib	1197
Carboplatin	1192
Oxaliplatin	1030
Irinotecan	943
Mitoxantrone	827
Bortezomib	753
Sorafenib	624
Topotecan	566
Crizotinib	479
Dasatinib	460
Imatinib Mesylate	370
Fulvestrant	367
Everolimus	367
Capecitabine	356
Cytarabine	347
Vemurafenib	337
Vinorelbine	337
Nilotinib	304
Afatinib	282
Ifosfamide	234
Letrozole	217
Lenalidomide	209
Fludarabine	208
Arsenic Trioxide	179
Genistein	171
Anastrozole	166
Chlorambucil	159
Vorinostat	158
Abiraterone Acetate	153
Bicalutamide	149
Olaparib	148
Dacarbazine	138
Temsirolimus	127
Decitabine	118
Teniposide	117
Ponatinib	114
Carmustine	112
Estramustine	110
Mercaptopurine	98
Aspirin	92
Regorafenib	86
Itraconazole	81
Flutamide	75
Bosutinib	73
Vandetanib	70
Zoledronic Acid	68
Mdv3100	65
Bendamustine	63
Neratinib	61
Azacitidine	54
Pomalidomide	54
Pioglitazone	54
Rosiglitazone	52
Vismodegib	50
Sulindac	48
Axitinib	48
Ruxolitinib	47
Cladribine	46
Streptozotocin	45
Dacomitinib	45
2-Methoxyestradiol	45
Lonidamine	43
Lomustine	42
Procarbazine	41
Busulfan	40
Cepharanthine	38
Saracatinib	35
Clofarabine	33
Diethylstilbestrol	31
Mechlorethamine	29
Sunitinib Malate	26
Cantharidin	26
Floxuridine	23
Dovitinib	21
Miltefosine	20
Doxifluridine	19
Mitotane	16
Tretinoin	15
Azithromycin	13
Vatalanib	12
Formestane	11
Flunarizine	9
Nelarabine	8
Gemcitabine Hydrochloride	8
Danusertib	7
Masitinib	6
Phenylbutyric Acid	6
Artemether	5
Lamotrigine	5
Altretamine	4
Epirubicin Hydrochloride	4
Toremifene Citrate	4
AZD2461	4
Eltrombopag	4
Pemetrexed Disodium	3
Amuvatinib	3
Ftorafur	3
Carmofur	3
Famciclovir	3
Tolbutamide	3
Paeoniflorin	3
Naloxone	3
Linagliptin	2
Chloroquine Phosphate	2
Lapatinib Ditosylate	1
Bleomycin Sulfate	1
Methazolastone	1
Xl-184	1
Phenylbutazone	1
Cyclophosphamide Monohydrate	1
Temocapril	1
Clomifene Citrate	0
Bepotastine Besilate	0
Moroxydine	0
Clorsulon	0
Tetrabromo Azabenzimidazole	0
Atazanavir Sulfate	0
10-Dab	0
Cinacalcet Hydrochloride	0
Tolnaftate	0
Tofacitinib Citrate	0
Nilvadipine	0
Methacycline Hydrochloride	0
Adrucil	0
Ammonium Tetramolybdate	0
Bindarit	0
Nelfinavir mesylate	0
Carbazochrome Sodium Sulfonate	0
Lincomycin Hydrochloride	0
Ancitabine Hydrochloride	0
Histamine Dihydrochloride	0
Melengestrol Acetate	0
Pazopanib Hcl	0
Proadifen Hydrochloride	0
Abitrexate	0
Azaguanine-8	0
Esomeprazole Sodium	0
