# Supplementary material for: Enhanced Protein Damage Clearance Induces Broad Drug Resistance in Multitype of Cancers Revealed by an Evolution Drug‐Resistant Model and Genome‐Wide siRNA Screening
Source: Adv Sci (Weinh). 2020 Oct 11;7(23):2001914. doi: 10.1002/advs.202001914 (PMC7709997; doi:10.1002/advs.202001914)
Supplement: Supplementary file 6 — Supplemental Table 5 [file ADVS-7-2001914-s006.xlsx]

## Sheet: Sheet1
Symbol	Sequence	Knock down efficency in MDA-MB-231 (% of control, measured by q-PCR)
shPSMA1-1F	CCGG CCAGATACCAACACAACGATA CTCGAG TATCGTTGTGTTGGTATCTGG TTTTTG	0.54
shPSMA1-1R	AATTCAAAAA CCAGATACCAACACAACGATA CTCGAG TATCGTTGTGTTGGTATCTGG
shPSMA1-2F	CCGG CTGCTGATGCTAGACTGTTAT CTCGAG ATAACAGTCTAGCATCAGCAG TTTTTG	0.54
shPSMA1-2R	AATTCAAAAA CTGCTGATGCTAGACTGTTAT CTCGAG ATAACAGTCTAGCATCAGCAG
shPSMC6-F	CCGG CATTGGTGAAAGTGCTCGTTT CTCGAG AAACGAGCACTTTCACCAATG TTTTTG	0.63
shPSMC6-R	AATTCAAAAA CATTGGTGAAAGTGCTCGTTT CTCGAG AAACGAGCACTTTCACCAATG
shPSMD8-F	CCGG GCTGACCAAACAGCAGCTAAT CTCGAG ATTAGCTGCTGTTTGGTCAGC TTTTTG	0.78
shPSMD8-R	AATTCAAAAA GCTGACCAAACAGCAGCTAAT CTCGAG ATTAGCTGCTGTTTGGTCAGC
shUBC-1F	CCGG GCCGAGTGACACCATTGAGAA CTCGAG TTCTCAATGGTGTCACTCGGC TTTTTG	0.66
shUBC-1R	AATTCAAAAA GCCGAGTGACACCATTGAGAA CTCGAG TTCTCAATGGTGTCACTCGGCT
shUBC-2F	CCGG GAAGACCCTGACTGGTAAGAC CTCGAG GTCTTACCAGTCAGGGTCTTC TTTTTG	0.71
shUBC-2R	AATTCAAAAA GAAGACCCTGACTGGTAAGAC CTCGAG GTCTTACCAGTCAGGGTCTTCT
shUBC-3F	CCGG CGTACCCTGTCTGACTACAAC CTCGAG GTTGTAGTCAGACAGGGTACG TTTTTG	0.78
shUBC-3R	AATTCAAAAA CGTACCCTGTCTGACTACAAC CTCGAG GTTGTAGTCAGACAGGGTACGT
shUBB-F	CCGG TGAAGACCCTGACCGGCAAGA CTCGAG TCTTGCCGGTCAGGGTCTTCAT TTTTTG	0.75
shUBB-R	AATTCAAAAA TGAAGACCCTGACCGGCAAGA CTCGAG TCTTGCCGGTCAGGGTCTTCAT
siNDUFS2-F	GGAAGUGUGAUCCUCACAUTT	0.62
siNDUFS2-R	AUGUGAGGAUCACACUUCCTT
siNDUFS2-F	GGGAGAAGAUGUUUGAGUUTT	0.45
siNDUFS2-R	AACUCAAACAUCUUCUCCCTT
siNDUFA2-F	GCAUCCACUUAUGUCAGCGTT	0.55
siNDUFA2-R	CGCUGACAUAAGUGGAUGCTT
siNDUFA2-F	GAACGUUCUAAGUGGUAAATT	0.46
siNDUFA2-R	UUUACCACUUAGAACGUUCTT
siNDUFAB1-F	GACCUGGGCUUAGACAGUUTT	0.48
siNDUFAB1-R	AACUGUCUAAGCCCAGGUCTT
primers	primer sequence
PSMA1-F	TAAACAAGGTTCAGCCACAGTT
PSMA1-R	GCTCTGATTGCGCCCTTTTC
PSMC6-F	ATATGTTGTGGGTTGTCGTCG
PSMC6-R	TCTGTTCTGATAGCCCTCCAAT
PSMD8-F	GCCGTAAATCAGGCGGTCT
PSMD8-R	GCCCTTGAGTTGCTCGTACA
UBC-F	CTGGAAGATGGTCGTACCCTG
UBC-R	GGTCTTGCCAGTGAGTGTCT
UBB-F	GGTCCTGCGTCTGAGAGGT
UBB-R	GGCCTTCACATTTTCGATGGT
NDUFS2-F	GTCCGATTGCCGATTCAGC
NDUFS2-R	GCTTGGGTACATAACAGCTCC
NDUFA2-F	GCAGCAAGTCGAGGAGTCG
NDUFA2-R	CGTTTCTCAATGAAGTCCCTGA
NDUFAB1-F	ATGGCGTCTCGTGTCCTTTC
NDUFAB1-R	AACCTGCGCGAGCACTAAG
